# Supplementary material for: Differential toxicity and localization of arginine-rich C9ORF72 dipeptide repeat proteins depend on de-clustering of positive charges
Source: iScience. 2023 May 25;26(6):106957. doi: 10.1016/j.isci.2023.106957 (PMC10275993; doi:10.1016/j.isci.2023.106957)
Supplement: Table S2. List of recombinant DNA, related Figures 1–6 [file mmc2.xlsx]

## Sheet: Sheet1
Recombinant DNA
pEGFP-(PR)50	34	N/A
pcDNA3.1-N-eGFP-(P1R2)25	This study	N/A
pcDNA3.1-N-eGFP-(P1R3)16	This study	N/A
pcDNA3.1-N-eGFP-(P2R1)50	This study	N/A
pcDNA3.1-N-eGFP-(PR)10	This study	N/A
pcDNA3.1-N-eGFP-(PR)20	This study	N/A
pcDNA3.1-N-eGFP-(PR)30	This study	N/A
pcDNA3.1-N-eGFP-(PR)40	This study	N/A
pcDNA3.1-N-eGFP-(PR)100	This study	N/A
pcDNA3.1-N-eGFP-(PR)200	This study	N/A
pEGFP-3×NLS-(PR)50	This study	N/A
pEGFP-(GR)50	34	N/A
pEGFP-3×NLS-(GR)50	This study	N/A
pcDNA3.1-N-eGFP-(G1R2)25	This study	N/A
pcDNA3.1-N-eGFP-(G1R3)16	This study	N/A
pcDNA3.1-N-eGFP-(G2R1)50	This study	N/A
pcDNA3.1-N-eGFP-(GR)10	This study	N/A
pcDNA3.1-N-eGFP-(GR)20	This study	N/A
pcDNA3.1-N-eGFP-(GR)30	This study	N/A
pcDNA3.1-N-eGFP-(GR)40	This study	N/A
pcDNA3.1-N-eGFP-(GR)100	This study	N/A
pcDNA3.1-N-eGFP-(GR)200	This study	N/A
pcDNA3.1-N-eGFP-(AR)50	This study	N/A
pcDNA3.1-N-eGFP-(CR)50	This study	N/A
pcDNA3.1-N-eGFP-(DR)50	This study	N/A
pcDNA3.1-N-eGFP-(ER)50	This study	N/A
pcDNA3.1-N-eGFP-(FR)50	This study	N/A
pcDNA3.1-N-eGFP-(HR)50	This study	N/A
pcDNA3.1-N-eGFP-(IR)50	This study	N/A
pcDNA3.1-N-eGFP-(KR)50	This study	N/A
pcDNA3.1-N-eGFP-(LR)50	This study	N/A
pcDNA3.1-N-eGFP-(MR)50	This study	N/A
pcDNA3.1-N-eGFP-(NR)50	This study	N/A
pcDNA3.1-N-eGFP-(QR)50	This study	N/A
pcDNA3.1-N-eGFP-(SR)50	This study	N/A
pcDNA3.1-N-eGFP-(TR)50	This study	N/A
pcDNA3.1-N-eGFP-(VR)50	This study	N/A
pcDNA3.1-N-eGFP-(WR)50	This study	N/A
pcDNA3.1-N-eGFP-(YR)50	This study	N/A
pcDNA3.1-N-eGFP-R10	This study	N/A
pcDNA3.1-N-eGFP-R20	This study	N/A
pcDNA3.1-N-eGFP-R30	This study	N/A
pcDNA3.1-N-eGFP-R40	This study	N/A
pcDNA3.1-N-eGFP-R50	This study	N/A
pcDNA3.1-N-eGFP-K10	This study	N/A
pcDNA3.1-N-eGFP-K 20	This study	N/A
pcDNA3.1-N-eGFP-K 30	This study	N/A
pcDNA3.1-N-eGFP-K40	This study	N/A
pcDNA3.1-N-eGFP-K50	This study	N/A
pcDNA3.1-N-eGFP-(PK)50	This study	N/A
pcDNA3.1-N-eGFP-(P8K8)6	This study	N/A
pcDNA3.1-N-eGFP-(P16K16)3	This study	N/A
pcDNA3.1-N-eGFP-(QR)10	This study	N/A
pcDNA3.1-N-eGFP-(QR)30	This study	N/A
pcDNA3.1-N-eGFP-(YR)10	This study	N/A
pcDNA3.1-N-eGFP-(YR)30	This study	N/A
pcDNA3.1-N-eGFP-HSV-US11-wt	This study	N/A
pcDNA3.1-N-eGFP-HSV-US11-block	This study	N/A
pcDNA3.1-N-eGFP-RPL29-wt	This study	N/A
pcDNA3.1-N-eGFP-RPL29-block	This study	N/A
pcDNA3.1-N-eGFP-RPL29-K to R	This study	N/A
pcDNA3.1-N-eGFP-RPL29-R to K	This study	N/A
pEGFP-(P4R4)12	34	N/A
pEGFP-(P8R8)6	34	N/A
pEGFP-(P16R16)3	34	N/A
pEGFP-(G16R16)3	This study	N/A
pcDNA3.1-N-eGFP-(Q16R16)3	This study	N/A
pcDNA3.1-N-eGFP-(Y16R16)3	This study	N/A
pEGFP-(GR)50 mut	This study	N/A
Lentiviral-S-tdTomato	47	Addgene #112579
pEGFP-N1	Clontech	Cat. 6085-1
pcDNA3.1-CRONOS	45	N/A
pcDNA3.1-CRONOS-R50	This study	N/A
pcDNA3.1-TurboID	This study	N/A
pcDNA3.1-TurboID-(GR)50	This study	N/A
pcDNA3.1-TurboID-(G2R1)50	This study	N/A
pcDNA3.1-TurboID-(GR)50 mut	This study	N/A
pcDNA3.1-TurboID-(PR)50	This study	N/A
pET28a-CRONOS-KAPB2-H8	This study	N/A
